# Supplementary material for: Comparative Accuracy of Machine Learning and GBLUP for Predicting Genomic Estimated Breeding Values in Chickens
Source: Genes (Basel). 2026 Mar 12;17(3):315. doi: 10.3390/genes17030315 (PMC13026392; doi:10.3390/genes17030315)
Supplement: Supplementary file 1 [file genes-17-00315-s001.zip]

Archive with 1 entries (1 files):
- genes-4165581-supplementary.pdf
